# Supplementary material for: Longitudinal Motor Functional Outcomes and Magnetic Resonance Imaging Patterns of Muscle Involvement in Upper Limbs in Duchenne Muscular Dystrophy
Source: Medicina (Kaunas). 2021 Nov 18;57(11):1267. doi: 10.3390/medicina57111267 (PMC8624281; doi:10.3390/medicina57111267)
Supplement: Supplementary file 1 [file medicina-57-01267-s001.zip]

Archive with 1 entries (1 files):
- medicina-1415911-supplementary.pdf
